# Supplementary material for: Dopamine Receptor D3 Induces Transient, mTORC1-Dependent Autophagy That Becomes Persistent, AMPK-Mediated, and Neuroprotective in Experimental Models of Huntington’s Disease
Source: Cells. 2025 Apr 29;14(9):652. doi: 10.3390/cells14090652 (PMC12071662; doi:10.3390/cells14090652)
Supplement: Supplementary file 1 [file cells-14-00652-s001.zip]

Archive with 1 entries (1 files):
- cells-3564269-supplementary.pdf
